# Supplementary material for: The effect of ankle-foot orthoses on fall/near fall incidence in patients with (sub-)acute stroke: A randomized controlled trial
Source: PLoS One. 2019 Mar 12;14(3):e0213538. doi: 10.1371/journal.pone.0213538 (PMC6414023; doi:10.1371/journal.pone.0213538)
Supplement: S1 Appendix — (XLSX) [file pone.0213538.s001.xlsx]

## Sheet: Sheet1
Support data
Group	N	Interval
		week 1-8		week 9-52
		N start	N end	N start	N end
Early	16	16	15	15	15
Delayed	17	17	16	15	12
Group	sex	age		time since stroke		affected side	stoke type
	m/f	mean	sd	mean	sd	l/r	ischemic/hemorrhagic
Early	10/6	56.9	9.6	32	6.2	8/8	14/2
Delayed	10/7	57.5	9.1	30.8	6.5	8/9	13/4
	Falls			Near falls			Falls					Near falls				location						Activity					Consequences
week	Early	Delayed		Early	Delayed		With orthosis	without orthosis		unknown		with orthosis	without orthosis	unknown		reh centre	home	outside	other	unknown		Transfers	standing	walking	unknown		none	fear falling	mild phys	severe phys	unknown
1	3	1		0	1			3		1			1			4	1	0	0	0		3	0	0	2		4	1	0	0	0
2	2	0		1	0		2						1			2	1	0	0	0		2	1	0	0		3	0	0	0	0
3	3	0		0	1			3					1			1	3	0	0	0		2	1	1	0		2	0	2	0	0
4	0	1		1	0			1					1			1	1	0	0	0		2	0	0	0		1	0	1	0	0
5	1	1		1	1			2				1	1			3	0	0	0	1		2	1	0	1		3	0	1	0	0
6	1	0		1	0			1				1				1	1	0	0	0		0	2	0	0		2	0	0	0	0
7	1	1		1	3		1	1				1	3			4	1	0	0	1		0	1	3	2		5	1	0	0	0
8	0	0		0	1								1			1	0	0	0	0		0	1	0	0		1	0	0	0	0
9	0	0		0	0											0	0	0	0	0		0	0	0	0		0	0	0	0	0
10	1	0		0	3			1				2	1			3	0	1	0	0		1	2	1	0		3	0	1	0	0
11	0	0		1	0							1				0	1	0	0	0		0	0	1	0		1	0	0	0	0
12	1	0		1	0			1				1				0	2	0	0	0		1	0	1	0		1	0	1	0	0
13	0	2		3	1		1	1				3	1			2	2	1	0	1		1	1	3	1		3	0	3	0	0
14	1	0		1	0		1						1			0	1	1	0	0		0	0	2	0		1	0	1	0	0
15	0	0		0	1							1				1	0	0	0	0		1	0	0	0		1	0	0	0	0
16	1	1		2	0			2				2				1	2	1	0	0		0	2	2	0		2	0	0	2	0
17	0	1		0	0		1									0	1	0	0	0		1	0	0	0		1	0	0	0	0
18-26	1	2		2	0		1	2				2				1	3	1	0	0		0	1	3	1		2	1	1	1	0
26-52	7	8		6	4		4	10		1		3	4	3		0	17	5	2	1		3	7	10	5		10	6	5	3	1
